# Supplementary material for: Different Approaches to Appraising Systematic Reviews of Digital Interventions for Physical Activity Promotion Using AMSTAR 2 Tool: Cross-Sectional Study
Source: Int J Environ Res Public Health. 2023 Mar 7;20(6):4689. doi: 10.3390/ijerph20064689 (PMC10048476; doi:10.3390/ijerph20064689)
Supplement: Supplementary file 1 [file ijerph-20-04689-s001.zip]

Archive with 2 entries (2 files):
- DigitEVA_AMSTAR2_Supplementary_Materials_Table_S1.pdf
- DigitEVA_AMSTAR2_Supplementary_Materials_Table_S2.xlsx
