# Supplementary material for: Different Approaches to Appraising Systematic Reviews of Digital Interventions for Physical Activity Promotion Using AMSTAR 2 Tool: Cross-Sectional Study
Source: Int J Environ Res Public Health. 2023 Mar 7;20(6):4689. doi: 10.3390/ijerph20064689 (PMC10048476; doi:10.3390/ijerph20064689)
Supplement: Supplementary file 1 [file ijerph-20-04689-s001.zip › DigitEVA_AMSTAR2_Supplementary_Materials_Table_S2.xlsx]

## Sheet: data and calculations
No.	Author	Year	Published 2018 onwards	Review protocol	Item 1	Item 2	Item 3	Item 4	Item 5	Item 6	Item 7	Item 8	Item 9	Item 10	Item 11	Item 12	Item 13	Item 14	Item 15	Item 16	Total YES	Total PARTIAL YES	Total NO	Total critical weaknesses	AMSTAR2 ratings 2 ITEMS (2 and 7)	AMSTAR2 ratings 16 ITEMS		rating time 2 items time min	rating time 2 items time s	rating time 16 items time min	rating time 16 items time s	Difference time 2 items-16 items min		Total No Meta-Analysis	Total items for % score	Yes and partial yes %
1	van den Berg	2007	0	0	1	0	0	2	1	1	0	1	0	0	4	4	1	1	4	1	7	1	5	3	critically low	critically low		2	120	20	1200	-18		3	13	57.6923
2	Fanning	2012	0	0	0	0	0	2	1	1	0	0	0	0	1	0	0	0	0	1	4	1	11	5	critically low	critically low		3	180	22	1320	-19		0	16	28.125
3	Bort-Roig	2014	0	0	0	0	0	2	1	0	0	2	0	0	4	4	0	0	4	1	2	2	9	4	critically low	critically low		2	120	21	1260	-19		3	13	23.0769
4	Bossen	2014	0	0	1	0	0	2	1	0	0	1	2	0	4	4	1	0	4	0	4	2	7	2	critically low	critically low		3	180	20	1200	-17		3	13	38.4615
5	Tabak	2015	0	0	0	0	1	0	1	1	0	2	0	0	4	4	0	0	4	1	4	1	8	5	critically low	critically low		2	120	21	1260	-19		3	13	34.6154
6	Ridgers	2016	0	0	1	0	0	2	1	0	0	2	0	0	4	4	1	0	4	1	4	2	7	3	critically low	critically low		2	120	20	1200	-18		3	13	38.4615
7	Direito	2017	0	0	1	0	1	2	1	1	0	2	1	0	0	0	0	1	1	1	8	2	6	4	critically low	critically low		2	120	25	1500	-23		0	16	56.25
8	Martinez-Garcia	2017	0	1	1	1	0	2	1	0	0	2	0	0	4	4	1	1	4	1	6	2	5	2	not possible	critically low		9	540	18	1080	-9		3	13	53.8462
9	Roberts	2017	0	1	1	1	0	2	1	1	0	2	1	0	0	0	1	1	1	1	9	2	5	2	not possible	critically low		10	600	15	900	-5		0	16	62.5
10	Berry	2018	1	0	1	0	1	2	1	0	0	2	2	0	4	4	0	0	4	1	4	3	6	3	critically low	critically low		2	120	20	1200	-18		3	13	42.3077
11	Cotie	2018	1	1	1	1	0	2	1	1	0	1	2	0	1	1	1	1	1	1	11	2	3	1	not possible	low		9	540	20	1200	-11		0	16	75
12	Griffiths	2018	1	0	1	0	0	2	1	1	0	1	1	0	4	4	1	1	4	1	8	1	4	2	critically low	critically low		3	180	24	1440	-21		3	13	65.3846
13	Haberlin	2018	1	1	1	1	0	2	1	1	0	1	2	0	4	4	1	1	4	1	8	2	3	1	not possible	low		8	480	23	1380	-15		3	13	69.2308
14	Yayun	2018	1	0	1	0	0	0	1	0	0	2	0	1	4	4	0	0	4	1	4	1	8	5	critically low	critically low		3	180	19	1140	-16		3	13	34.6154
15	Braakhuis	2019	1	0	1	0	0	2	1	0	0	1	1	0	0	0	1	1	0	1	7	1	8	4	critically low	critically low		3	180	14	840	-11		0	16	46.875
16	Brickwood	2019	1	0	1	0	0	2	1	1	0	2	1	0	1	1	1	1	1	1	10	2	4	2	critically low	critically low		2	120	13	780	-11		0	16	68.75
17	Kim	2019	1	0	1	0	0	2	1	0	0	2	1	0	0	0	0	1	0	1	5	2	9	5	critically low	critically low		2	120	31	1860	-29		0	16	37.5
18	Romeo	2019	1	0	1	0	1	2	1	1	0	1	1	0	1	0	0	1	0	1	9	1	6	4	critically low	critically low		2	120	18	1080	-16		0	16	59.375
19	Bunting	2020	1	1	1	1	0	2	1	0	0	2	2	0	1	0	1	1	0	1	7	3	6	2	not possible	critically low		10	600	23	1380	-13		0	16	53.125
20	Kwan	2020	1	0	1	0	1	2	1	1	0	2	2	0	1	1	0	0	0	1	7	3	6	4	critically low	critically low		3	180	17	1020	-14		0	16	53.125
21	Laranjo	2020	1	1	1	1	0	2	1	0	1	1	1	1	1	1	1	1	1	1	13	1	2	0	not possible	moderate		7	420	17	1020	-10		0	16	84.375
22	Liu	2020	1	1	1	1	0	2	1	0	0	1	1	0	1	0	0	0	0	1	7	1	8	3	not possible	critically low		3	180	19	1140	-16		0	16	46.875
23	Lynch	2020	1	0	1	0	0	2	1	1	0	2	1	0	0	0	0	0	0	1	5	2	9	5	critically low	critically low		3	180	25	1500	-22		0	16	37.5
24	Oliveira	2020	1	1	1	1	0	2	1	1	0	0	2	0	1	0	0	0	1	1	7	2	7	2	not possible	critically low		11	660	14	840	-3		0	16	50
25	Pradal-Cano	2020	1	0	0	0	0	0	0	0	0	1	0	0	4	4	0	0	4	1	2	0	11	5	critically low	critically low		3	180	23	1380	-20		3	13	15.3846
26	Silva	2020	1	0	1	0	0	2	1	0	0	2	1	0	1	0	1	1	0	1	7	2	7	3	critically low	critically low		3	180	23	1380	-20		0	16	50
27	Tang	2020	1	1	1	1	0	2	0	1	0	2	1	0	0	0	0	1	1	1	7	2	7	3	not possible	critically low		8	480	23	1380	-15		0	16	50
28	Chan	2021	1	0	1	0	0	2	1	1	0	1	1	0	4	4	1	1	4	1	8	1	4	2	critically low	critically low		3	180	20	1200	-17		3	13	65.3846
29	He	2021	1	1	1	1	0	2	1	1	0	2	0	0	1	1	0	1	1	1	9	2	5	3	not possible	critically low		9	540	16	960	-7		0	16	62.5
30	McLaughlin	2021	1	1	1	1	0	2	0	1	0	2	0	0	0	0	0	1	0	1	5	2	9	5	not possible	critically low		8	480	14	840	-6		0	16	37.5
No.	Author	Year	Published 2018 onwards	Review protocol	Item 1	Item 2	Item 3	Item 4	Item 5	Item 6	Item 7	Item 8	Item 9	Item 10	Item 11	Item 12	Item 13	Item 14	Item 15	Item 16	Total YES	Total PARTIAL YES	Total NO	Total critical weaknesses	AMSTAR2 ratings 2 ITEMS (2 and 7)	AMSTAR2 ratings 16 ITEMS		rating time 2 items time min	rating time 2 items time s	rating time 16 items time min	rating time 16 items time s	Difference time 2 items-16 items min		Total No Meta-Analysis	Total items for % score	Yes and partial yes %			Computation of mean difference and 95% confidence intervals for independent groups
CODING:			0 = no	0 = no	0 = no	0 = no	0 = no	0 = no	0 = no	0 = no	0 = no	0 = no	0 = no	0 = no	0 = no	0 = no	0 = no	0 = no	0 = no	0 = no																			· Formulae utilizing t-values for sample sizes < 30
			1 = yes	1 = yes	1 = partial yes	1 = partial yes	1 = partial yes	1 = partial yes	1 = partial yes	1 = partial yes	1 = partial yes	1 = partial yes	1 = partial yes	1 = partial yes	1 = partial yes	1 = partial yes	1 = partial yes	1 = partial yes	1 = partial yes	1 = partial yes																			· Equal variances were assumed based on the ratio between sample variances (s12/s22) between 0.5 and 2
					2 = yes	2 = yes	2 = yes	2 = yes	2 = yes	2 = yes	2 = yes	2 = yes	2 = yes	2 = yes	2 = yes	2 = yes	2 = yes	2 = yes	2 = yes	2 = yes																			Source: https://sphweb.bumc.bu.edu/otlt/mph-modules/bs/bs704_confidence_intervals/bs704_confidence_intervals5.html
					4 = no meta-analysis	4 = no meta-analysis	4 = no meta-analysis	4 = no meta-analysis	4 = no meta-analysis	4 = no meta-analysis	4 = no meta-analysis	4 = no meta-analysis	4 = no meta-analysis	4 = no meta-analysis	4 = no meta-analysis	4 = no meta-analysis	4 = no meta-analysis	4 = no meta-analysis	4 = no meta-analysis	4 = no meta-analysis
																					YES	Partial YES	NO	CRITICAL NO				rating time 2 items		rating time 16 items	rating time 2 items vs. 16 items					% score
																				M	6.6	1.7	6.5	3.13333			M	4.66667		19.9333	Md	-15.2667			M	49.9279
																				SD	2.55424	0.702213	2.2705	1.4077			SD	3.14405		3.99943	SDd	5.81872			SD	15.7818
																				minimum	2	0	2	0			minimum	2		13	n	30			minimum	15.3846
																				maximum	13	3	11	5			maximum	11		31	df dependent	29			maximum	84.375
																															critical t: 2-tailed, alpha = 0.05, df=29	2.045
																				high											95% CI low: Md-(t*(SDd/(SQRT(n)))	-17.4392			% strengths	<2018	2018+		older - newer SRs (% strengths)
																				moderate						1					95% CI upp: Md+(t*(SDd/(SQRT(n)))	-13.0942			M	43.6699	52.6099		MD	-8.94002
																				low						2									SD	14.2081	15.9756		s1^2/s2^2	0.79097	equal variance assumed
																				critically low					19	27									minimum	23.0769	15.3846		(n1-1)*(s1^2)	1614.97
																				to be rated with 16 items					11										maximum	62.5	84.375		(n2-1)*(s2^2)	5104.39
																																			n	9	21		df=n1+n2-2	28
	0	no	9	19	4	19	25	3	3	13	29	2	10	28	7	13	16	12	10	1															critical weaknesses				critical t: 2-tailed, alpha = 0.05, df=28	2.048
	1	yes	21	11	26	11	5	0	27	17	1	11	13	2	11	5	14	18	8	29															M	3.33333	3.04762		SP	15.4912
	2	partial yes	0	0	0	0	0	27	0	0	0	17	7	0	0	0	0	0	0	0																			95% CI low: MD-(t*SP*(SQRT((1/n1)+(1/n2))))	-21.5799
	4	no meta-analysis	0	0	0	0	0	0	0	0	0	0	0	0	12	12	0	0	12	0																			95% CI low: MD+(t*SP*(SQRT((1/n1)+(1/n2))))	3.69991

## Sheet: protocol
No.	Author	Year	Published 2018 onwards	Review protocol	Item 1	Item 2	Item 3	Item 4	Item 5	Item 6	Item 7	Item 8	Item 9	Item 10	Item 11	Item 12	Item 13	Item 14	Item 15	Item 16	Total YES	Total PARTIAL YES	Total NO	Total critical weaknesses	AMSTAR2 ratings 2 ITEMS (2 and 7)	AMSTAR2 ratings 16 ITEMS		rating time 2 items time min	rating time 2 items time s	rating time 16 items time min	rating time 16 items time s	Difference time 2 items-16 items min		Total No Meta-Analysis	Total items for % score	Yes and partial yes %
1	van den Berg	2007	0	0	1	0	0	2	1	1	0	1	0	0	4	4	1	1	4	1	7	1	5	3	critically low	critically low		2	120	20	1200	-18		3	13	57.6923
2	Fanning	2012	0	0	0	0	0	2	1	1	0	0	0	0	1	0	0	0	0	1	4	1	11	5	critically low	critically low		3	180	22	1320	-19		0	16	28.125
3	Bort-Roig	2014	0	0	0	0	0	2	1	0	0	2	0	0	4	4	0	0	4	1	2	2	9	4	critically low	critically low		2	120	21	1260	-19		3	13	23.0769
4	Bossen	2014	0	0	1	0	0	2	1	0	0	1	2	0	4	4	1	0	4	0	4	2	7	2	critically low	critically low		3	180	20	1200	-17		3	13	38.4615
5	Tabak	2015	0	0	0	0	1	0	1	1	0	2	0	0	4	4	0	0	4	1	4	1	8	5	critically low	critically low		2	120	21	1260	-19		3	13	34.6154
6	Ridgers	2016	0	0	1	0	0	2	1	0	0	2	0	0	4	4	1	0	4	1	4	2	7	3	critically low	critically low		2	120	20	1200	-18		3	13	38.4615
7	Direito	2017	0	0	1	0	1	2	1	1	0	2	1	0	0	0	0	1	1	1	8	2	6	4	critically low	critically low		2	120	25	1500	-23		0	16	56.25
10	Berry	2018	1	0	1	0	1	2	1	0	0	2	2	0	4	4	0	0	4	1	4	3	6	3	critically low	critically low		2	120	20	1200	-18		3	13	42.3077
12	Griffiths	2018	1	0	1	0	0	2	1	1	0	1	1	0	4	4	1	1	4	1	8	1	4	2	critically low	critically low		3	180	24	1440	-21		3	13	65.3846
14	Yayun	2018	1	0	1	0	0	0	1	0	0	2	0	1	4	4	0	0	4	1	4	1	8	5	critically low	critically low		3	180	19	1140	-16		3	13	34.6154
15	Braakhuis	2019	1	0	1	0	0	2	1	0	0	1	1	0	0	0	1	1	0	1	7	1	8	4	critically low	critically low		3	180	14	840	-11		0	16	46.875
16	Brickwood	2019	1	0	1	0	0	2	1	1	0	2	1	0	1	1	1	1	1	1	10	2	4	2	critically low	critically low		2	120	13	780	-11		0	16	68.75
17	Kim	2019	1	0	1	0	0	2	1	0	0	2	1	0	0	0	0	1	0	1	5	2	9	5	critically low	critically low		2	120	31	1860	-29		0	16	37.5
18	Romeo	2019	1	0	1	0	1	2	1	1	0	1	1	0	1	0	0	1	0	1	9	1	6	4	critically low	critically low		2	120	18	1080	-16		0	16	59.375
20	Kwan	2020	1	0	1	0	1	2	1	1	0	2	2	0	1	1	0	0	0	1	7	3	6	4	critically low	critically low		3	180	17	1020	-14		0	16	53.125
23	Lynch	2020	1	0	1	0	0	2	1	1	0	2	1	0	0	0	0	0	0	1	5	2	9	5	critically low	critically low		3	180	25	1500	-22		0	16	37.5
25	Pradal-Cano	2020	1	0	0	0	0	0	0	0	0	1	0	0	4	4	0	0	4	1	2	0	11	5	critically low	critically low		3	180	23	1380	-20		3	13	15.3846
26	Silva	2020	1	0	1	0	0	2	1	0	0	2	1	0	1	0	1	1	0	1	7	2	7	3	critically low	critically low		3	180	23	1380	-20		0	16	50
28	Chan	2021	1	0	1	0	0	2	1	1	0	1	1	0	4	4	1	1	4	1	8	1	4	2	critically low	critically low		3	180	20	1200	-17		3	13	65.3846
8	Martinez-Garcia	2017	0	1	1	1	0	2	1	0	0	2	0	0	4	4	1	1	4	1	6	2	5	2	not possible	critically low		9	540	18	1080	-9		3	13	53.8462
9	Roberts	2017	0	1	1	1	0	2	1	1	0	2	1	0	0	0	1	1	1	1	9	2	5	2	not possible	critically low		10	600	15	900	-5		0	16	62.5
11	Cotie	2018	1	1	1	1	0	2	1	1	0	1	2	0	1	1	1	1	1	1	11	2	3	1	not possible	low		9	540	20	1200	-11		0	16	75
13	Haberlin	2018	1	1	1	1	0	2	1	1	0	1	2	0	4	4	1	1	4	1	8	2	3	1	not possible	low		8	480	23	1380	-15		3	13	69.2308
19	Bunting	2020	1	1	1	1	0	2	1	0	0	2	2	0	1	0	1	1	0	1	7	3	6	2	not possible	critically low		10	600	23	1380	-13		0	16	53.125
21	Laranjo	2020	1	1	1	1	0	2	1	0	1	1	1	1	1	1	1	1	1	1	13	1	2	0	not possible	moderate		7	420	17	1020	-10		0	16	84.375
22	Liu	2020	1	1	1	1	0	2	1	0	0	1	1	0	1	0	0	0	0	1	7	1	8	3	not possible	critically low		3	180	19	1140	-16		0	16	46.875
24	Oliveira	2020	1	1	1	1	0	2	1	1	0	0	2	0	1	0	0	0	1	1	7	2	7	2	not possible	critically low		11	660	14	840	-3		0	16	50
27	Tang	2020	1	1	1	1	0	2	0	1	0	2	1	0	0	0	0	1	1	1	7	2	7	3	not possible	critically low		8	480	23	1380	-15		0	16	50
29	He	2021	1	1	1	1	0	2	1	1	0	2	0	0	1	1	0	1	1	1	9	2	5	3	not possible	critically low		9	540	16	960	-7		0	16	62.5
30	McLaughlin	2021	1	1	1	1	0	2	0	1	0	2	0	0	0	0	0	1	0	1	5	2	9	5	not possible	critically low		8	480	14	840	-6		0	16	37.5
																																			% score	no protocol	yes protocol		older - newer SRs (% strengths)
																																			M	44.8887	58.632		MD	-13.7433
																																			SD	14.9946	13.6379		s1^2/s2^2	1.20887	equal variance assumed
																																			minimum	15.3846	37.5		(n1-1)*(s1^2)	4047.11
																																			maximum	68.75	84.375		(n2-1)*(s2^2)	1859.91
																																			n	19	11		df=n1+n2-2	28
																																		critical weaknesses	M	3.68421	2.18182		critical t: 2-tailed, alpha = 0.05, df=28	2.048
																																							SP	14.5246
																																							95% CI low: MD-(t*SP*(SQRT((1/n1)+(1/n2))))	-25.0133
																																							95% CI low: MD+(t*SP*(SQRT((1/n1)+(1/n2))))	-2.47336

## Sheet: item ratings
No.	Author	Year	Item 1	Item 2	Item 3	Item 4	Item 5	Item 6	Item 7	Item 8	Item 9	Item 10	Item 11	Item 12	Item 13	Item 14	Item 15	Item 16
1	van den Berg	2007	1	0	0	2	1	1	0	1	0	0	4	4	1	1	4	1
2	Fanning	2012	0	0	0	2	1	1	0	0	0	0	1	0	0	0	0	1
3	Bort-Roig	2014	0	0	0	2	1	0	0	2	0	0	4	4	0	0	4	1
4	Bossen	2014	1	0	0	2	1	0	0	1	2	0	4	4	1	0	4	0
5	Tabak	2015	0	0	1	0	1	1	0	2	0	0	4	4	0	0	4	1
6	Ridgers	2016	1	0	0	2	1	0	0	2	0	0	4	4	1	0	4	1
7	Direito	2017	1	0	1	2	1	1	0	2	1	0	0	0	0	1	1	1
8	Martinez-Garcia	2017	1	1	0	2	1	0	0	2	0	0	4	4	1	1	4	1
9	Roberts	2017	1	1	0	2	1	1	0	2	1	0	0	0	1	1	1	1
10	Berry	2018	1	0	1	2	1	0	0	2	2	0	4	4	0	0	4	1
11	Cotie	2018	1	1	0	2	1	1	0	1	2	0	1	1	1	1	1	1
12	Griffiths	2018	1	0	0	2	1	1	0	1	1	0	4	4	1	1	4	1
13	Haberlin	2018	1	1	0	2	1	1	0	1	2	0	4	4	1	1	4	1
14	Yayun	2018	1	0	0	0	1	0	0	2	0	1	4	4	0	0	4	1
15	Braakhuis	2019	1	0	0	2	1	0	0	1	1	0	0	0	1	1	0	1
16	Brickwood	2019	1	0	0	2	1	1	0	2	1	0	1	1	1	1	1	1
17	Kim	2019	1	0	0	2	1	0	0	2	1	0	0	0	0	1	0	1
18	Romeo	2019	1	0	1	2	1	1	0	1	1	0	1	0	0	1	0	1
19	Bunting	2020	1	1	0	2	1	0	0	2	2	0	1	0	1	1	0	1
20	Kwan	2020	1	0	1	2	1	1	0	2	2	0	1	1	0	0	0	1
21	Laranjo	2020	1	1	0	2	1	0	1	1	1	1	1	1	1	1	1	1
22	Liu	2020	1	1	0	2	1	0	0	1	1	0	1	0	0	0	0	1
23	Lynch	2020	1	0	0	2	1	1	0	2	1	0	0	0	0	0	0	1
24	Oliveira	2020	1	1	0	2	1	1	0	0	2	0	1	0	0	0	1	1
25	Pradal-Cano	2020	0	0	0	0	0	0	0	1	0	0	4	4	0	0	4	1
26	Silva	2020	1	0	0	2	1	0	0	2	1	0	1	0	1	1	0	1
27	Tang	2020	1	1	0	2	0	1	0	2	1	0	0	0	0	1	1	1
28	Chan	2021	1	0	0	2	1	1	0	1	1	0	4	4	1	1	4	1
29	He	2021	1	1	0	2	1	1	0	2	0	0	1	1	0	1	1	1
30	McLaughlin	2021	1	1	0	2	0	1	0	2	0	0	0	0	0	1	0	1
	0	no	4	19	25	3	3	13	29	2	10	28	7	13	16	12	10	1
	1	yes	26	11	5	0	27	17	1	11	13	2	11	5	14	18	8	29
	2	partial yes				27				17	7
	4	no meta-analysis											12	12			12
			Yes	Partial Yes	No	No Meta-Analysis conducted
		1	86.6667	0	13.3333	0
		2	36.6667	0	63.3333	0
		3	16.6667	0	83.3333	0
		4	0	90	10	0
		5	90	0	10	0
		6	56.6667	0	43.3333	0
		7	3.33333	0	96.6667	0
		8	36.6667	56.6667	6.66667	0
		9	43.3333	23.3333	33.3333	0
		10	6.66667	0	93.3333	0
		11	36.6667	0	23.3333	40
		12	16.6667	0	43.3333	40
		13	46.6667	0	53.3333	0
		14	60	0	40	0
		15	26.6667	0	33.3333	40
		16	96.6667	0	3.33333	0
